# Supplementary material for: Epidemiological and Ecological Characterization of the EHEC O104:H4 Outbreak in Hamburg, Germany, 2011
Source: PLoS One. 2016 Oct 10;11(10):e0164508. doi: 10.1371/journal.pone.0164508 (PMC5056673; doi:10.1371/journal.pone.0164508)
Supplement: S1 Table — Parameters were translated to English from original publication in German of the Northern Bureau of Statistics (Statistikamt Nord). Column J, "NA" = Missing Values. Column K, "Transf." = Transformation by taking the logarithm (log) or square root (sqrt) as indicated. Column L, "Select. 27", Column M, "Select. 11" = Selected variables as described in the methods section. Column N, “Assign. PC” = Assignment to the seven resulting principal components of PCA as described in the methods section, Column O, “Corr” = Pearson correlation between principal components and the partially transformed socio-economic variables (cf. column K). (XLSX) [file pone.0164508.s001.xlsx]

## Sheet: variables
No.	Category	Survey Year	Variable	Unit	Mean	Median	Min	Max	NA	Transf.	Select. 27	Select. 11	Assign. PC	Corr
1	Population Structure	2010	Number of inhabitants	no.	17410.8	12762.5	486	86902	0	n	n	n	n	n
2	Population Structure	2010	Number of minors	no.	2727.31	2061	64	14927	0	sqrt	n	n	1	0.98
3	Population Structure	2010	Proportion of minors to all inhabitants	%	15.942	15.9	8.1	26.6	0	raw	n	n	3	-0.78
4	Population Structure	2010	Number of inhabitants older than 64 years	no.	3311.15	2587	85	20211	0	sqrt	n	n	1	0.97
5	Population Structure	2010	Proportion of inhabitants older than 64 years to all inhabitants	%	18.522	18.7	5.2	31.9	0	raw	n	n	2	-0.54
6	Population Structure	2010	Number of foreigners	no.	2322.15	1519.5	9	16923	0	sqrt	n	n	1	0.85
7	Population Structure	2010	Proportion of foreigners to all inhabitants	%	13.3	10.75	1.9	60.7	0	log	log	log	2	0.65
8	Population Structure	2010	Number of inhabitants with an immigration background	no.	5148.2	3222	32	34542	0	sqrt	n	n	1	0.91
9	Population Structure	2010	Proportion of inhabitants with an immigration background to all inhabitants	%	27.4403	25.2125	5.81449	70.1114	0	raw	raw	n	2	0.75
10	Population Structure	2010	Number of minors with an immigration background	no.	1239.18	749	3	9065	0	sqrt	n	n	1	0.9
11	Population Structure	2010	Proportion of minors with an immigration background to all inhabitants	%	41.5359	39.3413	2.54237	92.062	0	raw	n	n	2	0.76
12	Population Structure	2010	Number of households	no.	9722.59	7267.5	222	44121	0	sqrt	n	n	1	0.96
13	Population Structure	2010	Average number of persons per household	no.	1.8999	1.92	1.4	2.6	0	raw	raw	n	3	-0.89
14	Population Structure	2010	Proportion of single-person households to all households	%	49.54	46.55	24.9	74.6	0	raw	raw	raw	3	0.88
15	Population Structure	2010	Proportion of households with children to all households	%	18.926	19.2	6.8	39.6	0	raw	raw	n	3	-0.83
16	Population Structure	2010	Proportion of single-parent households to all households	%	5.218	5.4	2.1	9.7	0	raw	raw	n	3	-0.5
17	Population Structure	2010	District area	km²	7.482	5.8	0.6	35.3	0	log	n	n	3	-0.75
18	Population Structure	2010	Inhabitants per square kilometer	km²	4073.7	2887.5	46	18086	0	sqrt	sqrt	n	3	0.76
19	Population Structure	2010	Migration balance	no.	117.21	78	-137	616	0	raw	n	n	1	0.58
20	Population Structure	2010	Proportion of migration balance to all inhabitants in percent	%	0.831261	0.621142	-1.93138	13.1267	0	raw	raw	n	5	0.62
21	Social structure	2010	Number of employees subject to social insurance	no.	6085.47	4509	165	28958	0	sqrt	n	n	1	0.96
22	Social structure	2010	Proportion of employees subject to social insurance to working-age population	%	50.562	51.7	21.8	72.9	0	raw	raw	n	7	-0.88
23	Social structure	2010	Number of female employees subject to social insurance	no.	2980.67	2259	68	14418	0	sqrt	n	n	1	0.95
24	Social structure	2011	Number of registered unemployed	no.	714.37	380.5	7	4515	0	sqrt	n	n	1	0.89
25	Social structure	2011	Proportion of registered unemployed to working-age population	%	5.465	5.5	1.4	15	0	raw	raw	raw	2	0.9
26	Social structure	2011	Number of registered unemployed between 15 and 25 years of age	no.	51.8427	34	3	357	11	log	n	n	1	0.82
27	Social structure	2011	Proportion of registered unemployed between 15 and 25 years of age to all employable persons of the same age group	%	2.36966	2.4	0.4	8.3	11	log	n	n	2	0.81
28	Social structure	2011	Number of registered unemployed between 55 and 65 years of age	no.	104.845	69	3	568	3	log	n	n	1	0.94
29	Social structure	2011	Proportion of registered unemployed between 55 and 65 years of age to all employable persons of the same age group	%	5.39588	5	1.7	16.2	3	log	n	n	2	0.84
30	Social structure	2011	Number of persons receiving unemployment benefits or social welfare according to "Sozialgesetzbuch II"	no.	1930.45	729	7	16734	1	log	n	n	1	0.84
31	Social structure	2011	Proportion of persons receiving unemployment benefits or social welfare to all inhabitants according to "Sozialgesetzbuch II"	%	9.47374	8.7	0.8	28.6	1	sqrt	sqrt	sqrt	2	0.9
32	Social structure	2011	Number of persons younger than 15 years living on unemployment benefits or social welfare according to "Sozialgesetzbuch II"	no.	537.657	199	2	5182	1	log	n	n	1	0.78
33	Social structure	2011	Proportion of persons younger than 15 living on unemployment benefits or social welfare to all inhabitants of the same age group according to "Sozialgesetzbuch II"	%	19.4909	18	0.6	70.9	1	sqrt	n	n	2	0.89
34	Social structure	2011	Number of needy households according to "Sozialgesetzbuch II"	no.	1056.57	513	5	7957	1	sqrt	n	n	1	0.86
35	Social structure	2004	Average income per taxpayer in EUR	EUR	35038.7	29831.5	17036	150008	2	log	log	log	2	-0.89
36	City parliament election Feb 20, 2011	2011	Number of registered voters	no.	12542.3	9646	391	65208	0	sqrt	n	n	1	0.98
37	City parliament election Feb 20, 2011	2011	Percentage of voter turnout	%	59.84	60.3	26.1	76.8	0	raw	raw	raw	2	-0.92
38	City parliament election Feb 20, 2011	2011	Percentage of votes for Christian Democratic Union (CDU). Valid votes without postal voting.	%	20.954	20.5	4.1	40.1	0	raw	raw	n	3	-0.63
39	City parliament election Feb 20, 2011	2011	Percentage of votes for the Social Democratic Party (SPD). Valid votes without postal voting.	%	48.243	49.3	34.6	59.6	0	raw	raw	n	1	0.47
40	City parliament election Feb 20, 2011	2011	Percentage of votes for the Green Party (GRUENE/GAL). Valid votes without postal voting.	%	11.065	9.9	4.5	24.9	0	raw	raw	n	3	0.75
41	City parliament election Feb 20, 2011	2011	Percentage of votes for the Left Party (DIE LINKE). Valid votes without postal voting.	%	6.803	5.85	1.1	20	0	raw	raw	n	2	0.63
42	City parliament election Feb 20, 2011	2011	Percentage of votes for the Free Democratic Party (FDP). Valid votes without postal voting.	%	6.71	5.7	1.6	18.2	0	raw	raw	n	2	-0.83
43	Housing	2010	Number of residential buildings	no.	2394.93	1943	55	14614	0	sqrt	n	n	1	0.89
44	Housing	2010	Number of apartments	no.	8934.78	6946	168	42044	0	sqrt	n	n	1	0.96
45	Housing	2010	Number of apartments built in 2010 and ready for occupancy	no.	31.38	14.5	0	180	0	sqrt	n	n	1	0.67
46	Housing	2010	Number of apartments in single and two family houses	no.	1880.45	1233	6	12526	0	sqrt	n	n	1	0.68
47	Housing	2010	Proportion of apartments in single and two family houses to all apartments	%	31.676	28.35	0.5	89.4	0	raw	raw	n	3	-0.78
48	Housing	2010	Average living space per apartment	m²	78.691	73.4	52.7	124.7	0	raw	raw	n	2	-0.69
49	Housing	2010	Average living space per inhabitant in square meter	m²	38.929	37.45	25.2	80.9	0	raw	raw	raw	2	-0.82
50	Housing	2011	Number of welfare housing units	no.	954.99	373.5	0	10079	0	sqrt	n	n	1	0.79
51	Housing	2011	Proportion of welfare housing units to all apartments	%	8.744	5.05	0	52.5	0	raw	raw	raw	6	0.62
52	Housing	2011	Number of welfare apartments with fixed pricing until 2016	no.	239.79	24.5	0	2465	0	sqrt	n	n	1	0.75
53	Housing	2011	Proportion of welfare apartments with fixed pricing until 2016 to all apartments in percent	%	14.617	5.7	0	96	0	raw	n	n	1	0.48
54	Housing	2011	Average price for real estate	EUR/m²	338.117	255	95	1450	23	log	log	log	3	0.74
55	Housing	2011	Average price for single and two family houses	EUR/m²	2496.38	2195	1274	6261	35	log	log	log	3	0.58
56	Housing	2011	Average price for apartments	EUR/m²	2229.91	1967	1256	5698	24	log	log	log	3	0.57
57	Infrastructure	2011	Number of kindergarten and preschool education facilities for children from three years of age to school-age	no.	12.16	10	0	62	0	sqrt	n	n	1	0.93
58	Infrastructure	2010	Number of primary schools	no.	2.4	1.5	0	13	0	sqrt	n	n	1	0.9
59	Infrastructure	2010	Number of secondary schools	no.	1.71	1	0	8	0	raw	n	n	1	0.79
60	Infrastructure	2010	Number of pupils between 5th and 10th grade	no.	845.47	617	10	4970	0	sqrt	n	n	1	0.96
61	Infrastructure	2010	Proportion of pupils between 5th and 10th grade in schools without college track to all pupils between 5th and 10th grade	%	53.118	55.25	15.6	96.6	0	raw	raw	n	2	0.91
62	Infrastructure	2010	Proportion of pupils between 5th and 10th grade in schools with college track to all pupils between 5th and 10th grade	%	46.882	44.75	3.4	84.4	0	raw	raw	n	2	-0.91
63	Infrastructure	2010	Number of craft businesses	no.	151.11	113	5	681	0	sqrt	n	n	1	0.92
64	Infrastructure	2011	Number of doctors in medical practices	no.	43.97	25.5	0	251	0	sqrt	n	n	1	0.73
65	Infrastructure	2011	Number of pharmacies	no.	4.5	4	0	17	0	sqrt	n	n	1	0.84
66	Transport sector	2011	Number of private cars	no.	5911.61	4925	105	34091	0	sqrt	n	n	1	0.97
67	Transport sector	2011	Number of private cars per 1000 inhabitants	no.	362.56	361.5	84	599	0	raw	n	n	2	-0.65
68	Transport sector	2011	Proportion of cars with European emission class 4 or higher to all cars in percent	%	88.348	88.45	81	96.9	0	raw	n	n	5	0.75
69	Transport sector	2010	Number of road traffic accidents	no.	95.27	83	2	339	0	sqrt	n	n	1	0.77
70	Transport sector	2010	Number of road traffic accidents with personal injury	no.	72.16	59.5	1	261	0	sqrt	n	n	1	0.76
71	Transport sector	2010	Number of road traffic accidents with severe property damage	no.	19.87	17	0	87	0	sqrt	n	n	1	0.74
72	Crime	2010	Number of criminal acts	no.	2163.23	1410	20	15771	0	sqrt	n	n	1	0.7
73	Crime	2010	Number of criminal acts per 1000 inhabitants	no.	188.85	92	19	4185	0	log	n	n	4	0.75
74	Crime	2010	Number of violent offenses	no.	85.22	37.5	0	1405	0	sqrt	n	n	1	0.62
75	Crime	2010	Number of violent offenses per 1000 inhabitants	no.	6.03	3	0	84	0	sqrt	n	n	4	0.81
76	Crime	2010	Number of thefts	no.	1015.08	690.5	3	6790	0	sqrt	n	n	1	0.7
77	Crime	2010	Number of thefts per 1000 inhabitants	no.	95.99	46	6	2843	0	log	n	n	4	0.75
