# Supplementary material for: Epidemiological and Ecological Characterization of the EHEC O104:H4 Outbreak in Hamburg, Germany, 2011
Source: PLoS One. 2016 Oct 10;11(10):e0164508. doi: 10.1371/journal.pone.0164508 (PMC5056673; doi:10.1371/journal.pone.0164508)
Supplement: S2 Table — DIC = Deviance Information Criterion, ERR = excess risk ratio, 95%CI = Bayesian 95% credibility interval. (XLSX) [file pone.0164508.s002.xlsx]

## Sheet: Blatt1
Explanatory Variables in two intermediate Poisson Models for EHEC/HUS Outbreak Incidences:
76 partially transformed variables as described in the text and supplementary S1 Table, column K
No.	Variable	DIC	ERR	95% CI
-	-	454.8	-	-
52	Number of welfare flats with fixed pricing until 2016	449.08	-0.63	(-1.98, 0.70)
40	Percentage of valid votes for GRUENE/GAL (Green Party), city parliament election 2011	441.12	3.88	(-1.70, 9.87)
5	Proportion of inhabitants older than 64 years to all inhabitants in percent	426.61	2.92	(-1.03, 7.12)
49	Average living space per inhabitant in square meter	418.95	2.27	(-1.37, 5.86)
38	Percentage of valid votes for CDU (Christian Democratic Union), city parliament election 2011	418.09	-4.08	(-8.45, 0.43)
42	Percentage of valid votes for FDP (Free Democratic Party), city parliament election 2011	417.83	9.16	(1.03, 18.13)
26	Number of registered unemployed between 15 and 25 years of age	416.77	44.39	(14.35, 83.54)
43	Number of residential buildings	415.11	-1.39	(-2.33, -0.43)
37	Turnout of voters, city parliament election 2011	414.2	3.53	(0.36, 6.80)
27 partially transformed variables as described in the text and supplementary S1 Table, column L
No.	Variable	DIC	ERR	95% CI
-	-	454.8	-	-
51	Proportion of welfare housing to all flats in percent	448.31	-1.29	(-2.70, 0.07)
40	Percentage of valid votes for GRUENE/GAL (Green Party), city parliament election 2011	435.08	3.53	(-1.12, 8.38)
42	Percentage of valid votes for FDP (Free Democratic Party), city parliament election 2011	420.6	11.18	(5.07, 17.62)
38	Percentage of valid votes for CDU (Christian Democratic Union), city parliament election 2011	419.45	-5.66	(-9.92, -1.29)
37	Turnout of voters, city parliament election 2011	418.52	1.96	(-0.25, 4.27)
